# Supplementary material for: The Interaction Network of NSm and Its Role as a Movement Protein in the Tomato Zonate Spot Virus
Source: Viruses. 2025 Nov 30;17(12):1570. doi: 10.3390/v17121570 (PMC12737781; doi:10.3390/v17121570)
Supplement: Supplementary file 1 [file viruses-17-01570-s001.zip]

Archive with 2 entries (2 files):
- SCI-Table-.pdf
- viruses-3957903-supplementary.pdf
